# Supplementary material for: The Bph45 Gene Confers Resistance against Brown Planthopper in Rice by Reducing the Production of Limonene
Source: Int J Mol Sci. 2023 Jan 16;24(2):1798. doi: 10.3390/ijms24021798 (PMC9863282; doi:10.3390/ijms24021798)
Supplement: Supplementary file 1 [file ijms-24-01798-s001.zip]

Archive with 1 entries (1 files):
- ijms-2130500-supplementary.pdf
